# Supplementary material for: A Systematic Review of Diet Quality Index and Obesity among Chinese Adults
Source: Nutrients. 2021 Oct 11;13(10):3555. doi: 10.3390/nu13103555 (PMC8538294; doi:10.3390/nu13103555)
Supplement: Supplementary file 1 [file nutrients-13-03555-s001.zip]

Archive with 2 entries (1 files):
- nutrients-1372533-supplementary/
- nutrients-1372533-supplementary/Supplementary Table S1.pdf
